# Supplementary material for: Selection Response Due to Different Combination of Antagonistic Milk, Beef, and Morphological Traits in the Alpine Grey Cattle Breed
Source: Animals (Basel). 2021 May 8;11(5):1340. doi: 10.3390/ani11051340 (PMC8151928; doi:10.3390/ani11051340)
Supplement: Supplementary file 1 [file animals-11-01340-s001.zip]

Archive with 1 entries (1 files):
- animals-1189961-supplementary.pdf
